# Supplementary material for: Using 0.1 THz Radiation Regulates Collagen Synthesis Through TGF-β/Smad Signaling Pathway in Human Fetal Scleral Fibroblasts
Source: Cells. 2025 Sep 28;14(19):1512. doi: 10.3390/cells14191512 (PMC12523931; doi:10.3390/cells14191512)
Supplement: Supplementary file 1 [file cells-14-01512-s001.zip]

Archive with 5 entries (4 files):
- cells-3807589-supplementary/
- cells-3807589-supplementary/Table S1-Heat shock protein data downloaded from the GeneCards database.xlsx
- cells-3807589-supplementary/Table S2-Functional Annotation Clustering for Differentially Expressed Protein Enrichment.xlsx
- cells-3807589-supplementary/Table S3-Disease Annotation Clusters and KEGG Annotation Clustersfor Differentially Expressed Protein Enrichment.xlsx
- cells-3807589-supplementary/Table S4-betweenness centrality of differentially expressed proteins in protein-protein interaction (PPI) analysis.xlsx
