# Supplementary material for: Using 0.1 THz Radiation Regulates Collagen Synthesis Through TGF-β/Smad Signaling Pathway in Human Fetal Scleral Fibroblasts
Source: Cells. 2025 Sep 28;14(19):1512. doi: 10.3390/cells14191512 (PMC12523931; doi:10.3390/cells14191512)
Supplement: Supplementary file 1 [file cells-14-01512-s001.zip › cells-3807589-supplementary/Table S1-Heat shock protein data downloaded from the GeneCards database.xlsx]

## Sheet: Sheet1
	Gene Symbol	Description	Category	Uniprot ID	Gifts	GC Id	Relevance score	GeneCards Link
	HSF1	Heat Shock Transcription Factor 1	Protein Coding	Q00613	60	GC08P144291	109.48	https://www.genecards.org/cgi-bin/carddisp.pl?gene=HSF1
	HSPB1	Heat Shock Protein Family B (Small) Member 1	Protein Coding	P04792	65	GC07P076302	103.571	https://www.genecards.org/cgi-bin/carddisp.pl?gene=HSPB1
	HSP90AA1	Heat Shock Protein 90 Alpha Family Class A Member 1	Protein Coding	P07900	64	GC14M102080	101.45	https://www.genecards.org/cgi-bin/carddisp.pl?gene=HSP90AA1
	HSPA1A	Heat Shock Protein Family A (Hsp70) Member 1A	Protein Coding	P0DMV8	60	GC06P181910	99.2784	https://www.genecards.org/cgi-bin/carddisp.pl?gene=HSPA1A
	HSPA4	Heat Shock Protein Family A (Hsp70) Member 4	Protein Coding	P34932	55	GC05P133132	95.2177	https://www.genecards.org/cgi-bin/carddisp.pl?gene=HSPA4
	HSPA8	Heat Shock Protein Family A (Hsp70) Member 8	Protein Coding	P11142	62	GC11M123057	92.2289	https://www.genecards.org/cgi-bin/carddisp.pl?gene=HSPA8
	HSPA1B	Heat Shock Protein Family A (Hsp70) Member 1B	Protein Coding	P0DMV9	54	GC06P181909	73.5806	https://www.genecards.org/cgi-bin/carddisp.pl?gene=HSPA1B
	HSP90AB1	Heat Shock Protein 90 Alpha Family Class B Member 1	Protein Coding	P08238	62	GC06P044246	72.6789	https://www.genecards.org/cgi-bin/carddisp.pl?gene=HSP90AB1
	HSPD1	Heat Shock Protein Family D (Hsp60) Member 1	Protein Coding	P10809	61	GC02M197486	67.4486	https://www.genecards.org/cgi-bin/carddisp.pl?gene=HSPD1
	HSPA1L	Heat Shock Protein Family A (Hsp70) Member 1 Like	Protein Coding	P34931	57	GC06M031809	64.215	https://www.genecards.org/cgi-bin/carddisp.pl?gene=HSPA1L
	HSPA5	Heat Shock Protein Family A (Hsp70) Member 5	Protein Coding	P11021	61	GC09M125234	63.3481	https://www.genecards.org/cgi-bin/carddisp.pl?gene=HSPA5
	HSPB2	Heat Shock Protein Family B (Small) Member 2	Protein Coding	Q16082	51	GC11P113461	61.4972	https://www.genecards.org/cgi-bin/carddisp.pl?gene=HSPB2
	DNAJB1	DnaJ Heat Shock Protein Family (Hsp40) Member B1	Protein Coding	P25685	57	GC19M108265	58.5474	https://www.genecards.org/cgi-bin/carddisp.pl?gene=DNAJB1
	HSPB8	Heat Shock Protein Family B (Small) Member 8	Protein Coding	Q9UJY1	57	GC12P119173	57.6589	https://www.genecards.org/cgi-bin/carddisp.pl?gene=HSPB8
	HSF2	Heat Shock Transcription Factor 2	Protein Coding	Q03933	51	GC06P122399	57.5255	https://www.genecards.org/cgi-bin/carddisp.pl?gene=HSF2
	HSPA9	Heat Shock Protein Family A (Hsp70) Member 9	Protein Coding	P38646	61	GC05M138554	56.43	https://www.genecards.org/cgi-bin/carddisp.pl?gene=HSPA9
	HSPA6	Heat Shock Protein Family A (Hsp70) Member 6	Protein Coding	P17066	52	GC01P161524	56.4286	https://www.genecards.org/cgi-bin/carddisp.pl?gene=HSPA6
	HSPB6	Heat Shock Protein Family B (Small) Member 6	Protein Coding	O14558	51	GC19M108696	55.8455	https://www.genecards.org/cgi-bin/carddisp.pl?gene=HSPB6
	HSPA2	Heat Shock Protein Family A (Hsp70) Member 2	Protein Coding	P54652	55	GC14P064535	54.9747	https://www.genecards.org/cgi-bin/carddisp.pl?gene=HSPA2
	HSPA14	Heat Shock Protein Family A (Hsp70) Member 14	Protein Coding	Q0VDF9	48	GC10P014860	53.6963	https://www.genecards.org/cgi-bin/carddisp.pl?gene=HSPA14
	HSPB3	Heat Shock Protein Family B (Small) Member 3	Protein Coding	Q12988	51	GC05P055032	50.3996	https://www.genecards.org/cgi-bin/carddisp.pl?gene=HSPB3
	HSPH1	Heat Shock Protein Family H (Hsp110) Member 1	Protein Coding	Q92598	54	GC13M031134	50.024	https://www.genecards.org/cgi-bin/carddisp.pl?gene=HSPH1
	HSP90B1	Heat Shock Protein 90 Beta Family Member 1	Protein Coding	P14625	60	GC12P103930	49.7848	https://www.genecards.org/cgi-bin/carddisp.pl?gene=HSP90B1
	HSPA4L	Heat Shock Protein Family A (Hsp70) Member 4 Like	Protein Coding	O95757	45	GC04P127781	49.3703	https://www.genecards.org/cgi-bin/carddisp.pl?gene=HSPA4L
	HSF4	Heat Shock Transcription Factor 4	Protein Coding	Q9ULV5	53	GC16P121845	48.2923	https://www.genecards.org/cgi-bin/carddisp.pl?gene=HSF4
	HSBP1	Heat Shock Factor Binding Protein 1	Protein Coding	O75506	41	GC16P083719	44.2496	https://www.genecards.org/cgi-bin/carddisp.pl?gene=HSBP1
	HSPB7	Heat Shock Protein Family B (Small) Member 7	Protein Coding	Q9UBY9	50	GC01M016014	42.3396	https://www.genecards.org/cgi-bin/carddisp.pl?gene=HSPB7
	DNAJA1	DnaJ Heat Shock Protein Family (Hsp40) Member A1	Protein Coding	P31689	54	GC09P033025	41.0135	https://www.genecards.org/cgi-bin/carddisp.pl?gene=DNAJA1
	HSPA13	Heat Shock Protein Family A (Hsp70) Member 13	Protein Coding	P48723	51	GC21M015737	39.3436	https://www.genecards.org/cgi-bin/carddisp.pl?gene=HSPA13
	HSPE1	Heat Shock Protein Family E (Hsp10) Member 1	Protein Coding	P61604	54	GC02P197501	39.2669	https://www.genecards.org/cgi-bin/carddisp.pl?gene=HSPE1
	HIKESHI	Heat Shock Protein Nuclear Import Factor Hikeshi	Protein Coding	Q53FT3	48	GC11P108552	39.1394	https://www.genecards.org/cgi-bin/carddisp.pl?gene=HIKESHI
	CRYAB	Crystallin Alpha B	Protein Coding	P02511	59	GC11M111908	39.0251	https://www.genecards.org/cgi-bin/carddisp.pl?gene=CRYAB
	HSPA12B	Heat Shock Protein Family A (Hsp70) Member 12B	Protein Coding	Q96MM6	40	GC20P010983	38.329	https://www.genecards.org/cgi-bin/carddisp.pl?gene=HSPA12B
	DNAJB6	DnaJ Heat Shock Protein Family (Hsp40) Member B6	Protein Coding	O75190	53	GC07P157335	38.2055	https://www.genecards.org/cgi-bin/carddisp.pl?gene=DNAJB6
	HSPA12A	Heat Shock Protein Family A (Hsp70) Member 12A	Protein Coding	O43301	47	GC10M116671	37.3235	https://www.genecards.org/cgi-bin/carddisp.pl?gene=HSPA12A
	DNAJB4	DnaJ Heat Shock Protein Family (Hsp40) Member B4	Protein Coding	Q9UDY4	51	GC01P077979	36.8641	https://www.genecards.org/cgi-bin/carddisp.pl?gene=DNAJB4
	DNAJB2	DnaJ Heat Shock Protein Family (Hsp40) Member B2	Protein Coding	P25686	55	GC02P219279	36.3257	https://www.genecards.org/cgi-bin/carddisp.pl?gene=DNAJB2
	DNAJC7	DnaJ Heat Shock Protein Family (Hsp40) Member C7	Protein Coding	Q99615	51	GC17M097192	35.9131	https://www.genecards.org/cgi-bin/carddisp.pl?gene=DNAJC7
	TNF	Tumor Necrosis Factor	Protein Coding	P01375	65	GC06P181893	34.6692	https://www.genecards.org/cgi-bin/carddisp.pl?gene=TNF
	HSPB9	Heat Shock Protein Family B (Small) Member 9	Protein Coding	Q9BQS6	38	GC17P154827	34.1666	https://www.genecards.org/cgi-bin/carddisp.pl?gene=HSPB9
	SERPINH1	Serpin Family H Member 1	Protein Coding	P50454	60	GC11P075562	33.6464	https://www.genecards.org/cgi-bin/carddisp.pl?gene=SERPINH1
	DNAJA2	DnaJ Heat Shock Protein Family (Hsp40) Member A2	Protein Coding	O60884	51	GC16M046955	33.2179	https://www.genecards.org/cgi-bin/carddisp.pl?gene=DNAJA2
	DNAJB5	DnaJ Heat Shock Protein Family (Hsp40) Member B5	Protein Coding	O75953	45	GC09P074583	32.3982	https://www.genecards.org/cgi-bin/carddisp.pl?gene=DNAJB5
	DNAJC9	DnaJ Heat Shock Protein Family (Hsp40) Member C9	Protein Coding	Q8WXX5	46	GC10M073183	31.7749	https://www.genecards.org/cgi-bin/carddisp.pl?gene=DNAJC9
	HSFY1	Heat Shock Transcription Factor Y-Linked 1	Protein Coding	Q96LI6	38	GC0YP018594	31.2045	https://www.genecards.org/cgi-bin/carddisp.pl?gene=HSFY1
	HSFY2	Heat Shock Transcription Factor Y-Linked 2	Protein Coding	Q96LI6	32	GC0YM018733	31.0638	https://www.genecards.org/cgi-bin/carddisp.pl?gene=HSFY2
	DNAJC5	DnaJ Heat Shock Protein Family (Hsp40) Member C5	Protein Coding	Q9H3Z4	54	GC20P063895	29.2044	https://www.genecards.org/cgi-bin/carddisp.pl?gene=DNAJC5
	HSF2BP	Heat Shock Transcription Factor 2 Binding Protein	Protein Coding	O75031	45	GC21M043453	28.9715	https://www.genecards.org/cgi-bin/carddisp.pl?gene=HSF2BP
	DNAJA3	DnaJ Heat Shock Protein Family (Hsp40) Member A3	Protein Coding	Q96EY1	50	GC16P004425	28.1821	https://www.genecards.org/cgi-bin/carddisp.pl?gene=DNAJA3
	HSF5	Heat Shock Transcription Factor 5	Protein Coding	Q4G112	37	GC17M058420	28.0765	https://www.genecards.org/cgi-bin/carddisp.pl?gene=HSF5
	DNAJB11	DnaJ Heat Shock Protein Family (Hsp40) Member B11	Protein Coding	Q9UBS4	51	GC03P186567	27.5341	https://www.genecards.org/cgi-bin/carddisp.pl?gene=DNAJB11
	STUB1	STIP1 Homology And U-Box Containing Protein 1	Protein Coding	Q9UNE7	58	GC16P120117	27.3732	https://www.genecards.org/cgi-bin/carddisp.pl?gene=STUB1
	DNAJA4	DnaJ Heat Shock Protein Family (Hsp40) Member A4	Protein Coding	Q8WW22	41	GC15P078264	26.705	https://www.genecards.org/cgi-bin/carddisp.pl?gene=DNAJA4
	DNAJC2	DnaJ Heat Shock Protein Family (Hsp40) Member C2	Protein Coding	Q99543	46	GC07M103312	26.2667	https://www.genecards.org/cgi-bin/carddisp.pl?gene=DNAJC2
	DNAJC5B	DnaJ Heat Shock Protein Family (Hsp40) Member C5 Beta	Protein Coding	Q9UF47	35	GC08P068632	26.0277	https://www.genecards.org/cgi-bin/carddisp.pl?gene=DNAJC5B
	CRYAA	Crystallin Alpha A	Protein Coding	P02489	57	GC21P043169	25.9484	https://www.genecards.org/cgi-bin/carddisp.pl?gene=CRYAA
	DNAJB9	DnaJ Heat Shock Protein Family (Hsp40) Member B9	Protein Coding	Q9UBS3	47	GC07P108569	25.9435	https://www.genecards.org/cgi-bin/carddisp.pl?gene=DNAJB9
	DNAJC13	DnaJ Heat Shock Protein Family (Hsp40) Member C13	Protein Coding	O75165	52	GC03P132417	25.4886	https://www.genecards.org/cgi-bin/carddisp.pl?gene=DNAJC13
	DNAJC3	DnaJ Heat Shock Protein Family (Hsp40) Member C3	Protein Coding	Q13217	52	GC13P095677	24.9174	https://www.genecards.org/cgi-bin/carddisp.pl?gene=DNAJC3
	HSFX1	Heat Shock Transcription Factor Family, X-Linked 1	Protein Coding	Q9UBD0	32	GC0XP149774	24.9098	https://www.genecards.org/cgi-bin/carddisp.pl?gene=HSFX1
	DNAJC10	DnaJ Heat Shock Protein Family (Hsp40) Member C10	Protein Coding	Q8IXB1	48	GC02P182716	24.7459	https://www.genecards.org/cgi-bin/carddisp.pl?gene=DNAJC10
	HSBP1L1	Heat Shock Factor Binding Protein 1 Like 1	Protein Coding	C9JCN9	41	GC18P079964	24.6045	https://www.genecards.org/cgi-bin/carddisp.pl?gene=HSBP1L1
	DNAJC4	DnaJ Heat Shock Protein Family (Hsp40) Member C4	Protein Coding	Q9NNZ3	41	GC11P064230	24.2409	https://www.genecards.org/cgi-bin/carddisp.pl?gene=DNAJC4
	DNAJB13	DnaJ Heat Shock Protein Family (Hsp40) Member B13	Protein Coding	P59910	48	GC11P108259	23.8525	https://www.genecards.org/cgi-bin/carddisp.pl?gene=DNAJB13
	DNAJB8	DnaJ Heat Shock Protein Family (Hsp40) Member B8	Protein Coding	Q8NHS0	44	GC03M128462	23.667	https://www.genecards.org/cgi-bin/carddisp.pl?gene=DNAJB8
	DNAJC21	DnaJ Heat Shock Protein Family (Hsp40) Member C21	Protein Coding	Q5F1R6	46	GC05P034929	23.6219	https://www.genecards.org/cgi-bin/carddisp.pl?gene=DNAJC21
	DNAJC1	DnaJ Heat Shock Protein Family (Hsp40) Member C1	Protein Coding	Q96KC8	44	GC10M021762	23.5279	https://www.genecards.org/cgi-bin/carddisp.pl?gene=DNAJC1
	IL6	Interleukin 6	Protein Coding	P05231	64	GC07P022725	23.4279	https://www.genecards.org/cgi-bin/carddisp.pl?gene=IL6
	TRAP1	TNF Receptor Associated Protein 1	Protein Coding	Q12931	56	GC16M049993	23.2634	https://www.genecards.org/cgi-bin/carddisp.pl?gene=TRAP1
	DNAJC6	DnaJ Heat Shock Protein Family (Hsp40) Member C6	Protein Coding	O75061	55	GC01P065248	23.2385	https://www.genecards.org/cgi-bin/carddisp.pl?gene=DNAJC6
	DNAJC15	DnaJ Heat Shock Protein Family (Hsp40) Member C15	Protein Coding	Q9Y5T4	46	GC13P043023	23.1252	https://www.genecards.org/cgi-bin/carddisp.pl?gene=DNAJC15
	DNAJC19	DnaJ Heat Shock Protein Family (Hsp40) Member C19	Protein Coding	Q96DA6	53	GC03M180983	23.0936	https://www.genecards.org/cgi-bin/carddisp.pl?gene=DNAJC19
	HSFX2	Heat Shock Transcription Factor Family, X-Linked 2	Protein Coding	Q9UBD0	35	GC0XM149592	23.0607	https://www.genecards.org/cgi-bin/carddisp.pl?gene=HSFX2
	DNAJC28	DnaJ Heat Shock Protein Family (Hsp40) Member C28	Protein Coding	Q9NX36	40	GC21M033485	22.7068	https://www.genecards.org/cgi-bin/carddisp.pl?gene=DNAJC28
	BAG3	BAG Cochaperone 3	Protein Coding	O95817	55	GC10P119651	22.561	https://www.genecards.org/cgi-bin/carddisp.pl?gene=BAG3
	FKBP4	FKBP Prolyl Isomerase 4	Protein Coding	Q02790	57	GC12P073950	22.4476	https://www.genecards.org/cgi-bin/carddisp.pl?gene=FKBP4
	HSFX3	Heat Shock Transcription Factor Family, X-Linked Member 3	Protein Coding	A0A1B0GWH4	14	GC0XM149548	22.2176	https://www.genecards.org/cgi-bin/carddisp.pl?gene=HSFX3
	TLR4	Toll Like Receptor 4	Protein Coding	O00206	64	GC09P117704	22.2143	https://www.genecards.org/cgi-bin/carddisp.pl?gene=TLR4
	DNAJB12	DnaJ Heat Shock Protein Family (Hsp40) Member B12	Protein Coding	Q9NXW2	47	GC10M072332	22.0044	https://www.genecards.org/cgi-bin/carddisp.pl?gene=DNAJB12
	TP53	Tumor Protein P53	Protein Coding	P04637	66	GC17M007661	21.5204	https://www.genecards.org/cgi-bin/carddisp.pl?gene=TP53
	DNAJC14	DnaJ Heat Shock Protein Family (Hsp40) Member C14	Protein Coding	Q6Y2X3	44	GC12M055820	21.4235	https://www.genecards.org/cgi-bin/carddisp.pl?gene=DNAJC14
	DNAJC30	DnaJ Heat Shock Protein Family (Hsp40) Member C30	Protein Coding	Q96LL9	46	GC07M073680	21.4001	https://www.genecards.org/cgi-bin/carddisp.pl?gene=DNAJC30
	AHSA1	Activator Of HSP90 ATPase Activity 1	Protein Coding	O95433	54	GC14P077457	21.3381	https://www.genecards.org/cgi-bin/carddisp.pl?gene=AHSA1
	DNAJC11	DnaJ Heat Shock Protein Family (Hsp40) Member C11	Protein Coding	Q9NVH1	48	GC01M006634	21.2913	https://www.genecards.org/cgi-bin/carddisp.pl?gene=DNAJC11
	MAPK8	Mitogen-Activated Protein Kinase 8	Protein Coding	P45983	62	GC10P048306	21.2901	https://www.genecards.org/cgi-bin/carddisp.pl?gene=MAPK8
	HSFX4	Heat Shock Transcription Factor Family, X-Linked Member 4	Protein Coding	A0A1B0GTS1	18	GC0XP149931	21.2494	https://www.genecards.org/cgi-bin/carddisp.pl?gene=HSFX4
	DNAJB14	DnaJ Heat Shock Protein Family (Hsp40) Member B14	Protein Coding	Q8TBM8	45	GC04M099896	21.2432	https://www.genecards.org/cgi-bin/carddisp.pl?gene=DNAJB14
	ST13	ST13 Hsp70 Interacting Protein	Protein Coding	P50502	51	GC22M086151	21.189	https://www.genecards.org/cgi-bin/carddisp.pl?gene=ST13
	DNAJC12	DnaJ Heat Shock Protein Family (Hsp40) Member C12	Protein Coding	Q9UKB3	52	GC10M067796	21.1136	https://www.genecards.org/cgi-bin/carddisp.pl?gene=DNAJC12
	NR3C1	Nuclear Receptor Subfamily 3 Group C Member 1	Protein Coding	P04150	62	GC05M143277	21.0494	https://www.genecards.org/cgi-bin/carddisp.pl?gene=NR3C1
	DNAJC8	DnaJ Heat Shock Protein Family (Hsp40) Member C8	Protein Coding	O75937	47	GC01M028199	20.8231	https://www.genecards.org/cgi-bin/carddisp.pl?gene=DNAJC8
	MAPKAPK2	MAPK Activated Protein Kinase 2	Protein Coding	P49137	60	GC01P206684	20.7551	https://www.genecards.org/cgi-bin/carddisp.pl?gene=MAPKAPK2
	DNAJB7	DnaJ Heat Shock Protein Family (Hsp40) Member B7	Protein Coding	Q7Z6W7	43	GC22M040859	20.4958	https://www.genecards.org/cgi-bin/carddisp.pl?gene=DNAJB7
	DNAJC24	DnaJ Heat Shock Protein Family (Hsp40) Member C24	Protein Coding	Q6P3W2	44	GC11P031369	20.4647	https://www.genecards.org/cgi-bin/carddisp.pl?gene=DNAJC24
	DNAJC17	DnaJ Heat Shock Protein Family (Hsp40) Member C17	Protein Coding	Q9NVM6	46	GC15M040765	20.3178	https://www.genecards.org/cgi-bin/carddisp.pl?gene=DNAJC17
	DNAJC16	DnaJ Heat Shock Protein Family (Hsp40) Member C16	Protein Coding	Q9Y2G8	41	GC01P015526	20.2234	https://www.genecards.org/cgi-bin/carddisp.pl?gene=DNAJC16
	DNAJC22	DnaJ Heat Shock Protein Family (Hsp40) Member C22	Protein Coding	Q8N4W6	40	GC12P049346	20.1393	https://www.genecards.org/cgi-bin/carddisp.pl?gene=DNAJC22
	MAPK14	Mitogen-Activated Protein Kinase 14	Protein Coding	Q16539	64	GC06P182012	20.0701	https://www.genecards.org/cgi-bin/carddisp.pl?gene=MAPK14
	DNAJC27	DnaJ Heat Shock Protein Family (Hsp40) Member C27	Protein Coding	Q9NZQ0	41	GC02M024943	19.8944	https://www.genecards.org/cgi-bin/carddisp.pl?gene=DNAJC27
	DNAJC18	DnaJ Heat Shock Protein Family (Hsp40) Member C18	Protein Coding	Q9H819	40	GC05M139408	19.788	https://www.genecards.org/cgi-bin/carddisp.pl?gene=DNAJC18
	DNAJC5G	DnaJ Heat Shock Protein Family (Hsp40) Member C5 Gamma	Protein Coding	Q8N7S2	36	GC02P029722	19.6618	https://www.genecards.org/cgi-bin/carddisp.pl?gene=DNAJC5G
	DNAJC25	DnaJ Heat Shock Protein Family (Hsp40) Member C25	Protein Coding	Q9H1X3	35	GC09P152311	19.6618	https://www.genecards.org/cgi-bin/carddisp.pl?gene=DNAJC25
	HYOU1	Hypoxia Up-Regulated 1	Protein Coding	Q9Y4L1	58	GC11M140647	19.2531	https://www.genecards.org/cgi-bin/carddisp.pl?gene=HYOU1
	IL10	Interleukin 10	Protein Coding	P22301	60	GC01M206767	19.0235	https://www.genecards.org/cgi-bin/carddisp.pl?gene=IL10
	HMOX1	Heme Oxygenase 1	Protein Coding	P09601	65	GC22P035380	18.5085	https://www.genecards.org/cgi-bin/carddisp.pl?gene=HMOX1
	CSDE1	Cold Shock Domain Containing E1	Protein Coding	O75534	52	GC01M114716	18.3538	https://www.genecards.org/cgi-bin/carddisp.pl?gene=CSDE1
	BAG1	BAG Cochaperone 1	Protein Coding	Q99933	55	GC09M033245	18.2626	https://www.genecards.org/cgi-bin/carddisp.pl?gene=BAG1
	NOS2	Nitric Oxide Synthase 2	Protein Coding	P35228	62	GC17M027756	18.2167	https://www.genecards.org/cgi-bin/carddisp.pl?gene=NOS2
	IFT25	Intraflagellar Transport 25	Protein Coding	Q9Y547	47	GC01M053916	18.0182	https://www.genecards.org/cgi-bin/carddisp.pl?gene=IFT25
