# Supplementary material for: Using 0.1 THz Radiation Regulates Collagen Synthesis Through TGF-β/Smad Signaling Pathway in Human Fetal Scleral Fibroblasts
Source: Cells. 2025 Sep 28;14(19):1512. doi: 10.3390/cells14191512 (PMC12523931; doi:10.3390/cells14191512)
Supplement: Supplementary file 1 [file cells-14-01512-s001.zip › cells-3807589-supplementary/Table S2-Functional Annotation Clustering for Differentially Expressed Protein Enrichment.xlsx]

## Sheet: Sheet1
	Annotation Cluster 1	Enrichment Score: 4.7619959718019205
	Category	Term	Count	%	PValue	Genes	List Total	Pop Hits	Pop Total	Fold Enrichment	Bonferroni	Benjamini	FDR
	GOTERM_BP_DIRECT	GO:0042776~proton motive force-driven mitochondrial ATP synthesis	10	4.672897196261682	2.1179946901552336E-8	MT-ATP6, MT-ND6, ATP5PF, NDUFB8, ATP5PB, NDUFB5, NDUFA12, NDUFA3, MT-ND3, MT-ATP8	201	65	19416	14.861079219288175	2.0671414743933525E-5	1.7697917348144116E-5	1.758900708754015E-5
	GOTERM_BP_DIRECT	GO:1902600~proton transmembrane transport	14	6.5420560747663545	3.630342020132126E-8	SLC36A1, MT-ND6, ATP5PF, NDUFB8, ATP5PB, NDUFB5, NDUFA12, NDUFA3, GHITM, MT-ND3, MT-ATP8, MT-ATP6, MT-CO2, MT-CO3	201	176	19416	7.6838534599728625	3.543151100748876E-5	1.7697917348144116E-5	1.758900708754015E-5
	GOTERM_BP_DIRECT	GO:0009060~aerobic respiration	7	3.2710280373831773	7.745530546108231E-5	MT-ND6, NDUFB8, NDUFB5, NDUFA12, NDUFA3, MFN2, MT-ND3	201	69	19416	9.799697166342202	0.07281234928983815	0.012586487137425877	0.012509031831964794
	GOTERM_MF_DIRECT	GO:0008137~NADH dehydrogenase (ubiquinone) activity	6	2.803738317757009	9.34004127361636E-5	MT-ND6, NDUFB8, NDUFB5, NDUFA12, NDUFA3, MT-ND3	207	43	19208	12.947758678800135	0.03496143934048823	0.013752590249325458	0.013680587159014854
	GOTERM_CC_DIRECT	GO:0045271~respiratory chain complex I	6	2.803738317757009	9.646497133476826E-5	MT-ND6, NDUFB8, NDUFB5, NDUFA12, NDUFA3, MT-ND3	209	46	20666	12.897441231537343	0.026837726342090917	0.002720312191640465	0.0025659682375048357
	GOTERM_BP_DIRECT	GO:0032981~mitochondrial respiratory chain complex I assembly	6	2.803738317757009	6.795178367808644E-4	MT-ND6, NDUFB8, COA1, NDUFB5, NDUFA12, NDUFA3	201	68	19416	8.523266022827041	0.484920922797325	0.07361443231792697	0.07316142042673973
	GOTERM_BP_DIRECT	GO:0006120~mitochondrial electron transport, NADH to ubiquinone	5	2.336448598130841	0.001271116396399067	MT-ND6, NDUFB8, NDUFB5, NDUFA3, MT-ND3	201	46	19416	10.499675535366645	0.7110202756511275	0.12393384864890904	0.1231711788110696
	Annotation Cluster 2	Enrichment Score: 4.181583415701205
	Category	Term	Count	%	PValue	Genes	List Total	Pop Hits	Pop Total	Fold Enrichment	Bonferroni	Benjamini	FDR
	GOTERM_BP_DIRECT	GO:0042776~proton motive force-driven mitochondrial ATP synthesis	10	4.672897196261682	2.1179946901552336E-8	MT-ATP6, MT-ND6, ATP5PF, NDUFB8, ATP5PB, NDUFB5, NDUFA12, NDUFA3, MT-ND3, MT-ATP8	201	65	19416	14.861079219288175	2.0671414743933525E-5	1.7697917348144116E-5	1.758900708754015E-5
	GOTERM_CC_DIRECT	GO:0045259~proton-transporting ATP synthase complex	5	2.336448598130841	2.7312045240934712E-5	MT-ATP6, ATP5PF, ATP5PB, ATP5MJ, MT-ATP8	209	18	20666	27.466772993088785	0.007672516756134451	0.0011002852511347984	0.001037857719155519
	GOTERM_BP_DIRECT	GO:0015986~proton motive force-driven ATP synthesis	5	2.336448598130841	1.367436550291382E-4	MT-ATP6, ATP5PF, ATP5PB, ATP5MJ, MT-ATP8	201	26	19416	18.576349024110222	0.12494709637634183	0.01904643766477282	0.018929228817604987
	GOTERM_CC_DIRECT	GO:0045263~proton-transporting ATP synthase complex, coupling factor F(o)	4	1.8691588785046727	3.370540615190822E-4	MT-ATP6, ATP5PF, ATP5PB, MT-ATP8	209	14	20666	28.25153793574846	0.0906864159253783	0.00864084048621647	0.008150580033097807
	GOTERM_MF_DIRECT	GO:0046933~proton-transporting ATP synthase activity, rotational mechanism	4	1.8691588785046727	0.0010377595278125297	MT-ATP6, ATP5PF, ATP5PB, MT-ATP8	207	19	19208	19.53521484871599	0.3267184459482685	0.09910603490609658	0.09858715514219031
	GOTERM_MF_DIRECT	GO:0015078~proton transmembrane transporter activity	4	1.8691588785046727	0.0029411483962703674	MT-ATP6, ATP5PF, ATP5PB, MT-ATP8	207	27	19208	13.747003041689032	0.6744465655500218	0.2247037374750561	0.22352727811654793
	Annotation Cluster 6	Enrichment Score: 1.8345766551476184
	Category	Term	Count	%	PValue	Genes	List Total	Pop Hits	Pop Total	Fold Enrichment	Bonferroni	Benjamini	FDR
	GOTERM_CC_DIRECT	GO:0031966~mitochondrial membrane	7	3.2710280373831773	0.0075670163620127715	TMBIM6, MT-CO2, MT-CO3, GHITM, COX7C, MT-ND3, TMEM70	209	170	20666	4.071545173093161	0.8825817812460638	0.09699539154943644	0.09149210692251807
	GOTERM_BP_DIRECT	GO:0045333~cellular respiration	4	1.8691588785046727	0.008608694137319623	MT-CO2, MT-CO3, COX7C, NFATC4	201	41	19416	9.424099017109574	0.9997836168497347	0.6456520602989717	0.6416788168509779
	GOTERM_CC_DIRECT	GO:0045277~respiratory chain complex IV	3	1.4018691588785046	0.025980679097464744	MT-CO2, MT-CO3, COX7C	209	25	20666	11.865645933014354	0.9994028887803644	0.30318243025464325	0.2859805902401954
	GOTERM_BP_DIRECT	GO:0006123~mitochondrial electron transport, cytochrome c to oxygen	3	1.4018691588785046	0.027113209501395712	MT-CO2, MT-CO3, COX7C	201	25	19416	11.591641791044776	0.9999999999977675	1.0	0.9948665297741273
	Annotation Cluster 3	Enrichment Score: 3.4588285674878336
	Category	Term	Count	%	PValue	Genes	List Total	Pop Hits	Pop Total	Fold Enrichment	Bonferroni	Benjamini	FDR
	GOTERM_MF_DIRECT	GO:0003735~structural constituent of ribosome	15	7.009345794392523	1.602213852630594E-8	RPL32, MRPL18, MRPS21, MRPS7, MRPL34, MRPL57, MRPL35, MRPS18C, MRPL42, RPL36, RPL24, RPL27, FAU, RPL26L1, RPS24	207	188	19208	7.4036386062288	6.104416187202588E-6	6.120456917048869E-6	6.088412639996257E-6
	GOTERM_BP_DIRECT	GO:0006412~translation	14	6.5420560747663545	4.629485928557158E-7	RPL32, MRPL18, MRPS21, MRPS7, MRPL34, MRPL35, MRPS18C, MRPL42, RPL36, RPL24, RPL27, FAU, RPL26L1, RPS24	201	219	19416	6.17515163906495	4.5173586787894404E-4	1.5045829267810765E-4	1.495323954923962E-4
	GOTERM_CC_DIRECT	GO:0005840~ribosome	10	4.672897196261682	4.179548282599514E-5	RPL32, MRPL18, RPL36, RPL24, RPL27, FAU, MRPL34, MRPS7, MRPL35, MRPS18C	209	163	20666	6.066281151847829	0.011717382928727371	0.0014732907696163287	0.0013896998039643386
	GOTERM_BP_DIRECT	GO:0032543~mitochondrial translation	8	3.7383177570093453	5.3189939474815686E-5	MRPL42, MRPL18, MRPS21, MRPL34, MRPS7, MRPL35, MRPL57, MRPS18C	201	94	19416	8.221022546840267	0.050590210445194295	0.010372038197589058	0.010308210270219281
	GOTERM_BP_DIRECT	GO:0002181~cytoplasmic translation	7	3.2710280373831773	3.7883022317726793E-4	RPL32, RPL36, RPL24, RPL27, FAU, RPL26L1, RPS24	201	92	19416	7.349772874756652	0.30913327712042904	0.04616993344972953	0.045885810782346576
	GOTERM_CC_DIRECT	GO:0022626~cytosolic ribosome	6	2.803738317757009	0.0028678675497501404	RPL32, RPL36, RPL24, RPL27, FAU, RPS24	209	96	20666	6.180023923444977	0.5550976898527629	0.051898518869751116	0.04895392205444608
	GOTERM_CC_DIRECT	GO:0022625~cytosolic large ribosomal subunit	5	2.336448598130841	0.0029445968153050278	RPL32, RPL36, RPL24, RPL27, RPL26L1	209	59	20666	8.379693455518613	0.5646483871105136	0.051898518869751116	0.04895392205444608
	GOTERM_CC_DIRECT	GO:1990904~ribonucleoprotein complex	9	4.205607476635514	0.006312978164009933	RPL32, MRPL18, RPL36, RPL27, FAU, MRPL34, MRPS7, MRPL35, MRPS18C	209	271	20666	3.2838503504652277	0.832354387252147	0.0847742782024191	0.07996439007745915
	GOTERM_MF_DIRECT	GO:0003723~RNA binding	21	9.813084112149532	0.16397752503923962	DDX11L8, RPL32, CCDC47, RNASET2, PPAN, MRPS21, RSRC2, MRPS7, H1-0, RPUSD4, MRPL42, SARNP, NHP2, RPL36, RPL24, SAP18, RPL27, FAU, SNRPA, RPL26L1, RPS24	207	1473	19208	1.3229040605291382	1.0	1.0	0.9973753280839895
	GOTERM_CC_DIRECT	GO:0045202~synapse	7	3.2710280373831773	0.47255685723437285	POTEKP, NDFIP1, RPL32, RPL36, RPL24, RPL27, VAMP3	209	549	20666	1.2607699078794852	1.0	1.0	0.9466192170818505
	Annotation Cluster 4	Enrichment Score: 3.2158319786374445
	Category	Term	Count	%	PValue	Genes	List Total	Pop Hits	Pop Total	Fold Enrichment	Bonferroni	Benjamini	FDR
	GOTERM_BP_DIRECT	GO:0032543~mitochondrial translation	8	3.7383177570093453	5.3189939474815686E-5	MRPL42, MRPL18, MRPS21, MRPL34, MRPS7, MRPL35, MRPL57, MRPS18C	201	94	19416	8.221022546840267	0.050590210445194295	0.010372038197589058	0.010308210270219281
	GOTERM_CC_DIRECT	GO:0005761~mitochondrial ribosome	4	1.8691588785046727	0.0017402391670589704	MRPL18, MRPL34, MRPL35, MRPL57	209	24	20666	16.48006379585327	0.3880929885682496	0.037749803470048436	0.03560797064905277
	GOTERM_CC_DIRECT	GO:0005762~mitochondrial large ribosomal subunit	5	2.336448598130841	0.002432571582562557	MRPL42, MRPL18, MRPL34, MRPL35, MRPL57	209	56	20666	8.828605604921394	0.4968268310555485	0.0489989418773315	0.04621886006868858
	Annotation Cluster 5	Enrichment Score: 2.6663068811791137
	Category	Term	Count	%	PValue	Genes	List Total	Pop Hits	Pop Total	Fold Enrichment	Bonferroni	Benjamini	FDR
	GOTERM_CC_DIRECT	GO:0033116~endoplasmic reticulum-Golgi intermediate compartment membrane	9	4.205607476635514	2.4925323033419275E-6	BCAP31, VMA21, SURF4, TMED3, TMED2, TMED1, SEC22A, YIF1A, YIF1B	209	86	20666	10.347947034605541	7.026480127229062E-4	1.394545371429009E-4	1.3154222297876467E-4
	GOTERM_BP_DIRECT	GO:0006888~endoplasmic reticulum to Golgi vesicle-mediated transport	9	4.205607476635514	5.184452691605843E-5	BCAP31, RAB1A, SURF4, TMED3, TMED2, TMED1, SEC22A, YIF1A, YIF1B	201	127	19416	6.845457750616993	0.049342634489390136	0.010372038197589058	0.010308210270219281
	GOTERM_CC_DIRECT	GO:0030134~COPII-coated ER to Golgi transport vesicle	6	2.803738317757009	6.185009010694069E-5	SURF4, TMED3, TMED2, TMED1, YIF1A, YIF1B	209	42	20666	14.12576896787423	0.017291029092000865	0.001937969490017475	0.0018280137742718028
	GOTERM_CC_DIRECT	GO:0005793~endoplasmic reticulum-Golgi intermediate compartment	6	2.803738317757009	0.0012835173157593252	SURF4, TMED3, TMED2, TMED1, YIF1A, YIF1B	209	80	20666	7.416028708133971	0.30384599234019183	0.030162656920344144	0.02845130049933171
	GOTERM_CC_DIRECT	GO:0030133~transport vesicle	6	2.803738317757009	0.0037235651933715933	BLOC1S6, SURF4, BGN, TMED3, TMED2, VAMP3	209	102	20666	5.816493104418801	0.6507632455578165	0.06176737556063467	0.05826284361393199
	GOTERM_MF_DIRECT	GO:0038024~cargo receptor activity	4	1.8691588785046727	0.005233642246705711	SURF4, TMED3, TMED2, TMED1	207	33	19208	11.247547943200116	0.8645637137520792	0.3332085563735969	0.33146400895802836
	GOTERM_CC_DIRECT	GO:0005794~Golgi apparatus	21	9.813084112149532	0.008022451572338548	SRGN, RAB1A, LEPROT, NDFIP1, QPCTL, SURF4, NDRG2, MCOLN1, PKD2, H1-0, YIF1A, HS2ST1, YIF1B, FAM241A, TMBIM1, TMED3, TMED2, TMED1, CDIPT, VAMP5, SEC22A	209	1103	20666	1.882582083660482	0.8968380188454091	0.0983622323217161	0.09278139644530668
	GOTERM_BP_DIRECT	GO:0006886~intracellular protein transport	8	3.7383177570093453	0.025292427443748447	BCAP31, RAB1A, UNC93B1, TMED3, TIMM23, TMED2, TMED1, TOMM22	201	278	19416	2.7797702136798024	0.999999999986153	1.0	0.9948665297741273
	GOTERM_CC_DIRECT	GO:0000139~Golgi membrane	14	6.5420560747663545	0.028770724807570314	BCAP31, RAB1A, LEPROT, NDFIP1, UNC93B1, QPCTL, SURF4, SLC2A1, YIF1A, HS2ST1, YIF1B, TMBIM1, TMED3, TMED2	209	713	20666	1.9415502929195998	0.9997340881935203	0.30318243025464325	0.2859805902401954
	GOTERM_BP_DIRECT	GO:0007030~Golgi organization	5	2.336448598130841	0.03849514283724189	RAB1A, SURF4, TMED3, TMED2, TMED1	201	123	19416	3.9267079237956564	1.0	1.0	0.9948665297741273
	GOTERM_BP_DIRECT	GO:0015031~protein transport	9	4.205607476635514	0.10426082978459356	SURF4, CMTM6, TMED3, TMED2, TMED1, SCAMP1, SEC22A, YIF1A, YIF1B	201	460	19416	1.889941596365996	1.0	1.0	0.9948665297741273
	Annotation Cluster 7	Enrichment Score: 0.745643208508676
	Category	Term	Count	%	PValue	Genes	List Total	Pop Hits	Pop Total	Fold Enrichment	Bonferroni	Benjamini	FDR
	GOTERM_MF_DIRECT	GO:0005200~structural constituent of cytoskeleton	5	2.336448598130841	0.030777811266828034	KRT16, CTNNA2, TUBB4A, KRT6B, KRT6A	207	110	19208	4.217830478700044	0.9999932811398795	1.0	0.9973753280839895
	GOTERM_BP_DIRECT	GO:0045109~intermediate filament organization	3	1.4018691588785046	0.17709708978187927	KRT16, KRT6B, KRT6A	201	74	19416	3.9160951996772893	1.0	1.0	0.9948665297741273
	GOTERM_BP_DIRECT	GO:0031424~keratinization	3	1.4018691588785046	0.18820594190470236	KRT16, KRT6B, KRT6A	201	77	19416	3.763520062027524	1.0	1.0	0.9948665297741273
	GOTERM_CC_DIRECT	GO:0045095~keratin filament	3	1.4018691588785046	0.26663151863206935	KRT16, KRT6B, KRT6A	209	100	20666	2.9664114832535886	1.0	1.0	0.9466192170818505
	GOTERM_MF_DIRECT	GO:0005198~structural molecule activity	3	1.4018691588785046	0.6835810013474467	KRT16, KRT6B, KRT6A	207	219	19208	1.2711269935808351	1.0	1.0	0.9973753280839895
	Annotation Cluster 8	Enrichment Score: 0.4637179752727077
	Category	Term	Count	%	PValue	Genes	List Total	Pop Hits	Pop Total	Fold Enrichment	Bonferroni	Benjamini	FDR
	GOTERM_MF_DIRECT	GO:0004715~non-membrane spanning protein tyrosine kinase activity	3	1.4018691588785046	0.08717264594508399	TEC, PTK2B	207	46	19208	6.05166981726528	0.9999999999999992	1.0	0.9973753280839895
	GOTERM_BP_DIRECT	GO:0007229~integrin-mediated signaling pathway	3	1.4018691588785046	0.3096500659659544	TEC, PTK2B	201	109	19416	2.658633438313022	1.0	1.0	0.9948665297741273
	GOTERM_CC_DIRECT	GO:0005856~cytoskeleton	8	3.7383177570093453	0.35220278625337514	TEC, KRT16, TPM2, JMY, WDR19, PTK2B, DYNLL2	209	572	20666	1.3829424164352393	1.0	1.0	0.9466192170818505
	GOTERM_BP_DIRECT	GO:0006468~protein phosphorylation	4	1.8691588785046727	0.5814261695126055	TEC, PTK2B, MAP3K6	201	292	19416	1.3232467797996321	1.0	1.0	0.9948665297741273
	GOTERM_BP_DIRECT	GO:0002250~adaptive immune response	4	1.8691588785046727	0.8687030694620126	TEC, PTK2B, MCOLN1	201	473	19416	0.8168880754788426	1.0	1.0	0.9948665297741273
	Annotation Cluster 9	Enrichment Score: 0.3094380715430704
	Category	Term	Count	%	PValue	Genes	List Total	Pop Hits	Pop Total	Fold Enrichment	Bonferroni	Benjamini	FDR
	GOTERM_MF_DIRECT	GO:0035401~histone H3Y41 kinase activity	3	1.4018691588785046	0.3500794391407064	TEC, PTK2B, MAP2K7	207	115	19208	2.420667926906112	1.0	1.0	0.9973753280839895
	GOTERM_MF_DIRECT	GO:0140801~histone H2AXY142 kinase activity	3	1.4018691588785046	0.3500794391407064	TEC, PTK2B, MAP2K7	207	115	19208	2.420667926906112	1.0	1.0	0.9973753280839895
	GOTERM_BP_DIRECT	GO:0006338~chromatin remodeling	6	2.803738317757009	0.9623932677079021	RECQL5, TEC, PRMT2, MAST4, PTK2B, MAP2K7	201	917	19416	0.6320415371343935	1.0	1.0	0.9948665297741273
	Annotation Cluster 10	Enrichment Score: 0.08171481156836374
	Category	Term	Count	%	PValue	Genes	List Total	Pop Hits	Pop Total	Fold Enrichment	Bonferroni	Benjamini	FDR
	GOTERM_BP_DIRECT	GO:0006366~transcription by RNA polymerase II	4	1.8691588785046727	0.44823710314161125	NFYA, NFIL3, GTF2H2, NFATC4	201	240	19416	1.609950248756219	1.0	1.0	0.9948665297741273
	GOTERM_MF_DIRECT	GO:0001227~DNA-binding transcription repressor activity, RNA polymerase II-specific	3	1.4018691588785046	0.8159889139494894	ZNF93, NFIL3, NFATC4	207	287	19208	0.9699540473665607	1.0	1.0	0.9973753280839895
	GOTERM_MF_DIRECT	GO:0003700~DNA-binding transcription factor activity	5	2.336448598130841	0.8872098077793953	NFYA, ZNF93, NFIL3, ZNF414, NFATC4	207	598	19208	0.7758551047776	1.0	1.0	0.9973753280839895
	GOTERM_CC_DIRECT	GO:0000785~chromatin	5	2.336448598130841	0.9971084202328977	TSPYL2, NFYA, NFIL3, H1-0, NFATC4	209	1134	20666	0.435980523699822	1.0	1.0	0.9971084202328977
	GOTERM_MF_DIRECT	GO:0000981~DNA-binding transcription factor activity, RNA polymerase II-specific	5	2.336448598130841	0.999602819876748	NFYA, ZNF93, NFIL3, ZNF696, NFATC4	207	1285	19208	0.3610594184101205	1.0	1.0	0.999602819876748
	GOTERM_MF_DIRECT	GO:0000978~RNA polymerase II cis-regulatory region sequence-specific DNA binding	4	1.8691588785046727	0.9998224379751639	NFYA, ZNF93, NFIL3, NFATC4	207	1198	19208	0.30982394167412675	1.0	1.0	0.9998224379751639
