# Supplementary material for: Using 0.1 THz Radiation Regulates Collagen Synthesis Through TGF-β/Smad Signaling Pathway in Human Fetal Scleral Fibroblasts
Source: Cells. 2025 Sep 28;14(19):1512. doi: 10.3390/cells14191512 (PMC12523931; doi:10.3390/cells14191512)
Supplement: Supplementary file 1 [file cells-14-01512-s001.zip › cells-3807589-supplementary/Table S3-Disease Annotation Clusters and KEGG Annotation Clustersfor Differentially Expressed Protein Enrichment.xlsx]

## Sheet: Sheet1
	KEGG Annotation Clustersfor Differentially Expressed Protein Enrichment
	Annotation Cluster 1	Enrichment Score: 5.388425678422812
	Category	Term	Count	%	PValue	Genes	List Total	Pop Hits	Pop Total	Fold Enrichment	Bonferroni	Benjamini	FDR
	KEGG_PATHWAY	hsa00190:Oxidative phosphorylation	13	6.074766355140187	1.5694498693603495E-8	MT-ND6, ATP5PF, NDUFB8, ATP5PB, NDUFB5, NDUFA12, NDUFA3, COX7C, MT-ND3, MT-ATP8, MT-ATP6, MT-CO2, MT-CO3	93	138	8865	8.979663394109396	2.7465335223908482E-6	2.746537271380612E-6	2.60528678313818E-6
	KEGG_PATHWAY	hsa05208:Chemical carcinogenesis - reactive oxygen species	15	7.009345794392523	7.492446514941734E-8	MT-ND6, ATP5PF, NDUFB8, ATP5PB, NDUFB5, NDUFA12, MGST3, NDUFA3, COX7C, MT-ND3, MT-ATP8, MT-ATP6, MT-CO2, MT-CO3, MAP2K7	93	227	8865	6.298848941310218	1.3111695939982404E-5	6.401373564990294E-6	6.072160067362222E-6
	KEGG_PATHWAY	hsa04714:Thermogenesis	15	7.009345794392523	1.1542038704237204E-7	MT-ND6, ATP5PF, NDUFB8, COA1, ATP5PB, NDUFB5, NDUFA12, NDUFA3, COX7C, MT-ND3, MT-ATP8, MT-ATP6, MT-CO2, COX14, MT-CO3	93	235	8865	6.084420041180508	2.0198364905410493E-5	6.401373564990294E-6	6.072160067362222E-6
	KEGG_PATHWAY	hsa05415:Diabetic cardiomyopathy	14	6.5420560747663545	1.6561308446058137E-7	MT-ND6, ATP5PF, NDUFB8, ATP5PB, NDUFB5, NDUFA12, NDUFA3, SLC2A1, COX7C, MT-ND3, MT-ATP8, MT-ATP6, MT-CO2, MT-CO3	93	205	8865	6.5098347757671124	2.8981872199351777E-5	6.401373564990294E-6	6.072160067362222E-6
	KEGG_PATHWAY	hsa05016:Huntington disease	16	7.476635514018691	6.092640977998641E-7	MT-ND6, ATP5PF, NDUFB8, ATP5PB, NDUFB5, NDUFA12, NDUFA3, TRAF2, COX7C, TUBB4A, MT-ND3, MT-ATP8, MT-ATP6, MT-CO2, MT-CO3, MAP2K7	93	311	8865	4.904055595892542	1.0661556575874975E-4	1.6554217335662777E-5	1.570285758697155E-5
	KEGG_PATHWAY	hsa05012:Parkinson disease	15	7.009345794392523	6.621686934265111E-7	MT-ND6, ATP5PF, NDUFB8, ATP5PB, NDUFB5, NDUFA12, NDUFA3, COX7C, TUBB4A, MT-ND3, MT-ATP8, MT-ATP6, MFN2, MT-CO2, MT-CO3	93	271	8865	5.27615760028568	1.1587284593983505E-4	1.6554217335662777E-5	1.570285758697155E-5
	KEGG_PATHWAY	hsa05022:Pathways of neurodegeneration - multiple diseases	19	8.878504672897195	1.7868517931464335E-6	MT-ND6, RAB1A, ATP5PF, NDUFB8, ATP5PB, NDUFB5, NDUFA12, NDUFA3, TRAF2, COX7C, TUBB4A, MT-ND3, MT-ATP8, MT-ATP6, MFN2, MT-CO2, BAK1, MT-CO3, MAP2K7	93	483	8865	3.7497495491885395	3.1265045783890333E-4	3.908738297507823E-5	3.7077174707788497E-5
	KEGG_PATHWAY	hsa05020:Prion disease	14	6.5420560747663545	5.207556995806475E-6	MT-ND6, ATP5PF, NDUFB8, ATP5PB, NDUFB5, NDUFA12, NDUFA3, COX7C, TUBB4A, MT-ND3, MT-ATP8, MT-ATP6, MT-CO2, MT-CO3	93	278	8865	4.800417730331864	9.109097167903091E-4	9.621632512641699E-5	9.126805697705841E-5
	KEGG_PATHWAY	hsa05014:Amyotrophic lateral sclerosis	16	7.476635514018691	5.498075721509542E-6	MT-ND6, RAB1A, ATP5PF, NDUFB8, ATP5PB, NDUFB5, NDUFA12, NDUFA3, TRAF2, COX7C, TUBB4A, MT-ND3, MT-ATP8, MT-ATP6, MT-CO2, MT-CO3	93	371	8865	4.110946874184854	9.617031631060646E-4	9.621632512641699E-5	9.126805697705841E-5
	KEGG_PATHWAY	hsa05010:Alzheimer disease	16	7.476635514018691	1.0370365226594721E-5	MT-ND6, ATP5PF, NDUFB8, ATP5PB, NDUFB5, NDUFA12, NDUFA3, TRAF2, COX7C, TUBB4A, MT-ND3, MT-ATP8, MT-ATP6, MT-CO2, MT-CO3, MAP2K7	93	391	8865	3.9006682616945803	0.001813177528763421	1.6498308315037054E-4	1.564982388740658E-4
	KEGG_PATHWAY	hsa01100:Metabolic pathways	30	14.018691588785046	8.143507988350341E-4	DPAGT1, PIGS, MT-ND6, NDUFB8, CERK, NDUFA12, NDUFB5, MGST3, PIGW, COX7C, MT-ND3, SGSH, PGS1, MT-ATP6, CA2, HSD17B2, IDH3B, CDIPT, ATP5PF, ALG6, ATP5PB, NDUFA3, PEDS1, MT-ATP8, AKR1B10, BDH1, PRXL2B, MT-CO2, MT-CO3, SLC27A5	93	1564	8865	1.8284382476693344	0.13287266844839662	0.011875949149677581	0.011265186050551304
	KEGG_PATHWAY	hsa04932:Non-alcoholic fatty liver disease	8	3.7383177570093453	0.0011881235521313525	NDUFB8, NDUFB5, NDUFA12, NDUFA3, MT-CO2, TRAF2, MT-CO3, COX7C	93	157	8865	4.857201561536881	0.18782970494469797	0.0159939708940759	0.015171423819523425
	KEGG_PATHWAY	hsa04723:Retrograde endocannabinoid signaling	6	2.803738317757009	0.019166517640221255	MT-ND6, NDUFB8, NDUFB5, NDUFA12, NDUFA3, MT-ND3	93	149	8865	3.838493180342065	0.9661799311932278	0.23958147050276568	0.22726013773405204
	Annotation Cluster 2	Enrichment Score: 0.6209585909097548
	Category	Term	Count	%	PValue	Genes	List Total	Pop Hits	Pop Total	Fold Enrichment	Bonferroni	Benjamini	FDR
	KEGG_PATHWAY	hsa04141:Protein processing in endoplasmic reticulum	5	2.336448598130841	0.10012108508513361	BCAP31, OSTC, TRAF2, BAK1, MAP2K7	93	170	8865	2.8036053130929792	0.9999999904012806	1.0	0.9540229885057471
	KEGG_PATHWAY	hsa05132:Salmonella infection	6	2.803738317757009	0.1193479586701508	TRAF2, BAK1, MAP2K7, DYNLL2, TUBB4A, S100A10	93	251	8865	2.278627425780748	0.9999999997808403	1.0	0.9540229885057471
	KEGG_PATHWAY	hsa05170:Human immunodeficiency virus 1 infection	5	2.336448598130841	0.17995127208671424	PTK2B, TRAF2, BAK1, MAP2K7, NFATC4	93	213	8865	2.237619263970922	0.9999999999999991	1.0	0.9540229885057471
	KEGG_PATHWAY	hsa05167:Kaposi sarcoma-associated herpesvirus infection	4	1.8691588785046727	0.3326508352546556	TRAF2, BAK1, MAP2K7, NFATC4	93	196	8865	1.9453587886767612	1.0	1.0	0.9540229885057471
	KEGG_PATHWAY	hsa05163:Human cytomegalovirus infection	4	1.8691588785046727	0.4175790135550985	PTK2B, TRAF2, BAK1, NFATC4	93	226	8865	1.6871253211532973	1.0	1.0	0.9540229885057471
	KEGG_PATHWAY	hsa05169:Epstein-Barr virus infection	3	1.4018691588785046	0.6295434478625982	TRAF2, BAK1, MAP2K7	93	204	8865	1.4018026565464894	1.0	1.0	0.9540229885057471
	Disease Annotation Clusters Differentially Expressed Protein Enrichmen
	Column1	Column2	Column3	Column4	Column5	Column6	Column7	Column8	Column9	Column10	Column11	Column12	Column13
	Annotation Cluster 1	Enrichment Score: 2.3987039674196406
	Category	Term	Count	%	PValue	Genes	List Total	Pop Hits	Pop Total	Fold Enrichment	Bonferroni	Benjamini	FDR
	DISGENET	C1706595~Pachyonychia Congenita, Jadassohn Lewandowsky Type	3	1.4018691588785046	6.110274687971606E-4	KRT16, KRT6B, KRT6A	100	4	9696	72.72	0.29719134392217683	0.1442264796495186	0.1442264796495186
	DISGENET	C1721007~Pachyonychia Congenita, Type 2 (disorder)	3	1.4018691588785046	6.110274687971606E-4	KRT16, KRT6B, KRT6A	100	4	9696	72.72	0.29719134392217683	0.1442264796495186	0.1442264796495186
	DISGENET	C0265334~Pachyonychia Congenita	3	1.4018691588785046	0.0010115960857771656	KRT16, KRT6B, KRT6A	100	5	9696	58.176	0.4423291529475085	0.14592273537335612	0.14592273537335612
	UP_KW_DISEASE	KW-0038~Ectodermal dysplasia	4	1.8691588785046727	0.033368248587107616	KRT16, WDR19, KRT6B, KRT6A	58	60	4820	5.540229885057472	0.7971057888539614	0.3203351864362331	0.3136615367188116
	UP_KW_DISEASE	KW-1007~Palmoplantar keratoderma	3	1.4018691588785046	0.08054120845291073	KRT16, KRT6B, KRT6A	58	40	4820	6.232758620689655	0.980679574922103	0.6443296676232858	0.630906132881134
	Annotation Cluster 2	Enrichment Score: 1.9439100010912436
	Category	Term	Count	%	PValue	Genes	List Total	Pop Hits	Pop Total	Fold Enrichment	Bonferroni	Benjamini	FDR
	DISGENET	C2931092~Maternally Inherited Leigh Syndrome	3	1.4018691588785046	0.005345677742778663	MT-ATP6, MT-ND6, MT-ND3	100	11	9696	26.44363636363636	0.9546220879335003	0.6168912115166578	0.6168912115166578
	DISGENET	C0023264~Leigh Disease	4	1.8691588785046727	0.012099278570821872	MT-ATP6, MT-ND6, NDUFA12, MT-ND3	100	47	9696	8.251914893617021	0.9991096196033802	0.9973262479091743	0.9973262479091743
	UP_KW_DISEASE	KW-0431~Leigh syndrome	3	1.4018691588785046	0.022777588696242093	MT-ATP6, MT-ND6, MT-ND3	58	20	4820	12.46551724137931	0.6613971072059182	0.2733310643549051	0.2676366671808446
	Annotation Cluster 3	Enrichment Score: 0.541290926301855
	Category	Term	Count	%	PValue	Genes	List Total	Pop Hits	Pop Total	Fold Enrichment	Bonferroni	Benjamini	FDR
	DISGENET	C1708349~Hereditary Diffuse Gastric Cancer	6	2.803738317757009	0.17980901910623703	DPAGT1, IL1RN, CA2, IDH3B, CTNNA2, MAP3K6	100	293	9696	1.9855290102389076	1.0	1.0	1.0
	DISGENET	C0038356~Stomach Neoplasms	5	2.336448598130841	0.3601428016580886	DPAGT1, IL1RN, CA2, IDH3B, CTNNA2	100	297	9696	1.6323232323232324	1.0	1.0	1.0
	DISGENET	C0024623~Malignant neoplasm of stomach	5	2.336448598130841	0.3671478678530613	DPAGT1, IL1RN, CA2, IDH3B, CTNNA2	100	300	9696	1.616	1.0	1.0	1.0
	Annotation Cluster 4	Enrichment Score: 0.22462983218479143
	Category	Term	Count	%	PValue	Genes	List Total	Pop Hits	Pop Total	Fold Enrichment	Bonferroni	Benjamini	FDR
	DISGENET	C1262760~Hepatitis, Drug-Induced	5	2.336448598130841	0.5961700683561071	BDH1, UNC93B1, SGF29, GC, TMEM38B	100	404	9696	1.2000000000000002	1.0	1.0	1.0
	DISGENET	C3658290~Drug-Induced Acute Liver Injury	5	2.336448598130841	0.5961700683561071	BDH1, UNC93B1, SGF29, GC, TMEM38B	100	404	9696	1.2000000000000002	1.0	1.0	1.0
	DISGENET	C0019193~Hepatitis, Toxic	5	2.336448598130841	0.5961700683561071	BDH1, UNC93B1, SGF29, GC, TMEM38B	100	404	9696	1.2000000000000002	1.0	1.0	1.0
	DISGENET	C4277682~Chemical and Drug Induced Liver Injury	5	2.336448598130841	0.5961700683561071	BDH1, UNC93B1, SGF29, GC, TMEM38B	100	404	9696	1.2000000000000002	1.0	1.0	1.0
	DISGENET	C4279912~Chemically-Induced Liver Toxicity	5	2.336448598130841	0.5961700683561071	BDH1, UNC93B1, SGF29, GC, TMEM38B	100	404	9696	1.2000000000000002	1.0	1.0	1.0
	DISGENET	C0860207~Drug-Induced Liver Disease	5	2.336448598130841	0.5961700683561071	BDH1, UNC93B1, SGF29, GC, TMEM38B	100	404	9696	1.2000000000000002	1.0	1.0	1.0
	Annotation Cluster 5	Enrichment Score: 0.011245891516725672
	Category	Term	Count	%	PValue	Genes	List Total	Pop Hits	Pop Total	Fold Enrichment	Bonferroni	Benjamini	FDR
	DISGENET	C4704874~Mammary Carcinoma, Human	3	1.4018691588785046	0.9735771695096634	SLC2A1, MRPS7, MAP2K7	100	525	9696	0.5540571428571428	1.0	1.0	1.0
	DISGENET	C1257931~Mammary Neoplasms, Human	3	1.4018691588785046	0.9735771695096634	SLC2A1, MRPS7, MAP2K7	100	525	9696	0.5540571428571428	1.0	1.0	1.0
	DISGENET	C1458155~Mammary Neoplasms	3	1.4018691588785046	0.9740558546215988	SLC2A1, MRPS7, MAP2K7	100	527	9696	0.551954459203036	1.0	1.0	1.0
	DISGENET	C0678222~Breast Carcinoma	3	1.4018691588785046	0.9765439880888015	SLC2A1, MRPS7, MAP2K7	100	538	9696	0.5406691449814126	1.0	1.0	1.0
