# Supplementary material for: Using 0.1 THz Radiation Regulates Collagen Synthesis Through TGF-β/Smad Signaling Pathway in Human Fetal Scleral Fibroblasts
Source: Cells. 2025 Sep 28;14(19):1512. doi: 10.3390/cells14191512 (PMC12523931; doi:10.3390/cells14191512)
Supplement: Supplementary file 1 [file cells-14-01512-s001.zip › cells-3807589-supplementary/Table S4-betweenness centrality of differentially expressed proteins in protein-protein interaction (PPI) analysis.xlsx]

## Sheet: Sheet1
	shared name	name	BetweennessCentrality
	KRT16	KRT16	1
	MRPS7	MRPS7	0.535417
	FAU	FAU	0.283333
	NHP2	NHP2	0.125
	MT-ND6	MT-ND6	0.0707071
	MT-ND3	MT-ND3	0.0707071
	NDUFB5	NDUFB5	0.0505051
	NDUFA12	NDUFA12	0.0505051
	COX7C	COX7C	0.0505051
	RPS24	RPS24	0.05
	RPL36	RPL36	0.05
	RPL24	RPL24	0.05
	MT-ATP8	MT-ATP8	0.040404
	MT-ATP6	MT-ATP6	0.040404
	ATP5PF	ATP5PF	0.030303
	MT-CO2	MT-CO2	0.0290404
	NDUFB8	NDUFB8	0.0164141
	MT-CO3	MT-CO3	0.0151515
	ATP5PB	ATP5PB	0.0151515
	MRPL42	MRPL42	0.0104167
	MRPL34	MRPL34	0.0104167
	NDUFA3	NDUFA3	0.00505051
	MRPS21	MRPS21	0.00208333
	MRPS18C	MRPS18C	0.00208333
	MRPL57	MRPL57	0.00208333
	MRPL35	MRPL35	0.00208333
	MRPL18	MRPL18	0.00208333
	TRAF2	TRAF2	0
	TOMM22	TOMM22	0
	TMEM147	TMEM147	0
	TMED3	TMED3	0
	TMED2	TMED2	0
	TMBIM6	TMBIM6	0
	TINF2	TINF2	0
	TIMM23	TIMM23	0
	TADA3	TADA3	0
	SGF29	SGF29	0
	RPL32	RPL32	0
	RPL27	RPL27	0
	RPL26L1	RPL26L1	0
	PGS1	PGS1	0
	OSTC	OSTC	0
	MAP2K7	MAP2K7	0
	KRTCAP2	KRTCAP2	0
	KRT6B	KRT6B	0
	KRT6A	KRT6A	0
	INTS8	INTS8	0
	INTS10	INTS10	0
	CMTM6	CMTM6	0
	CKLF	CKLF	0
	CDIPT	CDIPT	0
	CCDC47	CCDC47	0
	BAK1	BAK1	0
